# Supplementary material for: Differential Expression of the Androgen Receptor, Splice Variants and Relaxin 2 in Renal Cancer
Source: Life (Basel). 2021 Jul 22;11(8):731. doi: 10.3390/life11080731 (PMC8402134; doi:10.3390/life11080731)
Supplement: Supplementary file 1 [file life-11-00731-s001.zip]

Archive with 1 entries (1 files):
- life-1292267-supplementary.pdf
